# Supplementary material for: In Vitro and In Vivo Evaluation of a Bio-Inspired Adhesive for Bone Fixation
Source: Pharmaceutics. 2023 Apr 13;15(4):1233. doi: 10.3390/pharmaceutics15041233 (PMC10146643; doi:10.3390/pharmaceutics15041233)
Supplement: Supplementary file 1 [file pharmaceutics-15-01233-s001.zip]

Archive with 1 entries (1 files):
- pharmaceutics-2273605-supplementary.pdf
